# Supplementary material for: The roles and influence of actors in the uptake of evidence: the case of malaria treatment policy change in Uganda
Source: Implement Sci. 2014 Oct 8;9:150. doi: 10.1186/s13012-014-0150-8 (PMC4193992; doi:10.1186/s13012-014-0150-8)
Supplement: Supplementary file 2 — Additional file 2: Examples of how manifest content and thematic content analyses were performed. (a) Example of how manifest content analysis was performed. Details of how data was analysed to come with categories. (b) Example of how thematic content analysis was performed. Details of how data was analysed to develop themes. (ZIP 16 KB) [file 13012_2014_150_MOESM2_ESM.zip]

Archive with 2 entries (2 files):
- add2/7477237671241477_add2a.doc
- add2/7477237671241477_add2b.doc
